# Supplementary material for: Case Report: Genetic Alterations Associated with the Progression of Carotid Paraganglioma
Source: Curr Issues Mol Biol. 2021 Dec 17;43(3):2266–75. doi: 10.3390/cimb43030159 (PMC8928979; doi:10.3390/cimb43030159)
Supplement: Supplementary file 1 [file cimb-43-00159-s001.zip]

Archive with 2 entries (2 files):
- cimb-1451701-Supplementary file 2.xls
- cimb-1451701-supplementary File S1.pdf
